# Supplementary material for: Shark teeth zinc isotope values document intrapopulation foraging differences related to ontogeny and sex
Source: Commun Biol. 2023 Jul 11;6:711. doi: 10.1038/s42003-023-05085-6 (PMC10336102; doi:10.1038/s42003-023-05085-6)
Supplement: Supplementary file 3 — Supplementary Data 1 [file 42003_2023_5085_MOESM3_ESM.xlsx]

## Sheet: Tabelle1
Sample	sex	fork length (cm)	total length (cm)	d13Ccoll (‰ VPDB)	d15Ncoll (‰ AIR)	d66Znen (‰ JMC Lyon)	d67Znen (‰ JMC Lyon)	d68Znen (‰ JMC Lyon)	Zn concentration (µg/g)
ST2012-087	male	139	166	-14.56	14.28	0.00755556	0.00650299	0.0460639	79.7249
ST2012-088	female	152	187	-13.78	14.72	0.152206	0.261437	0.318203	106.938
ST2012-090	female	151	184	-13.9389	15.1824	-0.207244	-0.230948	-0.375767	126.169
ST2012-094	male	124	145	-14.1	14.5	0.058112	0.0583461	0.125985	60.0351
ST2012-097	female	135	166	-14.0124	13.8889	0.0326407	0.0460115	0.0693628	161.561
ST2012-099	male	172	208	-13.7708	14.3871	-0.0284645	-0.0149898	-0.0466475	163.923
ST2012-100	female	107	143	-14.6	14.42	0.118418	0.235057	0.270588	110.607
ST2012-102	female	135	166	-14.79	13.66	0.147533	0.273569	0.335451	73.1979
ST2012-105	female	150	181	-13.9226	14.8386	-0.10627	-0.152798	-0.181668	152.014
ST2012-106	male	148	180	-14.3	14.9	-0.00019702	0.0635967	0.0405446	127.995
ST2012-107	female	128	159	-13.6689	15.2918	-0.110677	-0.109676	-0.205468	144.374
ST2012-110	female	160	198	-14.09	15.09	0.0800792	0.15415	0.16263	44.0156
ST2012-111	female	155	191	-13.4411	14.5609	0.0247085	0.0368264	0.064048	143.232
ST2012-112	male	153	188	-13.2507	14.998	0.0971774	0.17577	0.199274	221.232
ST2012-124	male	206	243	-13.87	14.77	0.0156627	0.0833609	0.0941671	125.919
ST2012-127	female	220	262	-12.67	16.87	-0.323543	-0.484674	-0.618637	132.143
ST2012-130	male	191	228	-13.37	13.95	-0.199234	-0.267132	-0.353444	205.193
ST2012-132	female	152	184	-14.05	16.13	0.0249903	0.101664	0.0741187	191.637
ST2012-133	male	118	143	-14.9713	13.6016	0.0771633	0.139123	0.157923	106.112
ST2012-134	female	131	164	-14.09	14.19	0.0889253	0.235085	0.236395	141.245
ST2012-135	female	154	182	-13.86	15.23	0.100154	0.1435	0.216739	114.701
ST2012-136	male	140	176	-14.13	15.31	-0.0226845	0.0307452	0.0101938	154.796
ST2012-137	male	196	240	-13.23	16.07	-0.485158	-0.633863	-0.920139	93.2826
ST2012-139	female	206	244	-13.24	15.2	-0.178759	-0.247135	-0.33895	167.362
ST2012-141	female	215	260	-13.0931	16.5702	-0.195435	-0.293304	-0.372778	175.339
ST2012-145	male	157	190	-14.2862	14.2282	-0.0103716	-0.0149283	0.00917412	118.139
ST2012-147	male	159	200	-14.2	16.06	0.0573572	0.0527138	0.104582	184.504
ST2012-148	male	139	172	-13.86	14.96	0.0360727	0.0465429	0.0842407	181.482
ST2012-156	male	168	205	-13.5232	14.5921	-0.13622	-0.160274	-0.265901	164.469
ST2012-157	male	170	205			-0.0640549	-0.0383972	-0.111945	133.061
ST2012-158	female	157	189	-13.93	15.15	0.0396631	0.0390796	0.0903514	127.882
ST2012-160	male	184	222	-14	15.28	-0.172179	-0.235023	-0.308285	120.261
ST2012-161	female	156	193	-13.96	15.79	0.0729844	0.13531	0.152651	124.082
ST2012-163	male	140	180	-15.3412	14.2461	-0.00664531	0.025186	0.0459034	194.884
ST2012-165	male	151	185	-13.81	15.65	0.0606847	0.145089	0.158952	195.256
ST2012-167	male	163	201	-13.4222	14.6311	-0.0556445	-0.0193528	-0.0731359	147.897
ST2012-170	male	160	195	-13.9125	14.8823	0.0844806	0.156253	0.173841	207.064
ST2012-172	male	156	190	-14.19	14.31	0.0442803	0.0823916	0.10843	113.408
ST2012-175	female	226	272	-12.64	16.39	-0.373155	-0.571422	-0.708723	147.104
ST2012-178	female	161	195	-13.79	15.44	0.0638906	0.100042	0.144425	150.761
ST2012-180	male	150	180	-14.31	15.28	-0.000328917	0.00791635	0.0372397	159.104
ST2012-187	female	168	206	-13.52	14.55	-0.055274	-0.0224439	-0.0777567	164.417
ST2012-188	male	117	143	-14.9282	14.5013	0.0953974	0.17231	0.248358	117.938
ST2012-189	male	130	156	-14.4293	13.8429	0.0597164	0.139584	0.178336	127.178
ST2012-191	male	208	251	-13.8703	15.3065	0.0857435	0.193531	0.219559	202.335
ST2012-192	male	129	158	-13.7	14.29	-0.00648043	0.0295115	0.0324314	74.282
ST2012-196	male	125	156	-13.9937	14.6997	0.0511926	0.136433	0.129619	96.097
ST2012-200	male	132	159	-14.2011	14.7879	0.0259604	-0.0145001	0.0620303	94.2574
ST2012-202	female	159	178	-14.33	15.38	0.0494264	0.162865	0.131095	144.504
ST2012-212	male	142	170	-14.3675	14.6402	0.00735621	-0.0558739	0.0290714	172.263
ST2012-213	male	125	149	-14.8	14.88	0.118372	0.216388	0.265387	90.2966
ST2012-215	male	142	170	-15.11	13.25	0.0767217	0.154882	0.188657	90.3334
ST2012-222	female	174	208	-13.56	14.98	-0.210041	-0.28109	-0.370157	154.666
ST2012-223	male	125	155	-14.8976	14.2474	-0.108626	-0.196611	-0.212648	191.029
